# Supplementary material for: An Ongoing Search for Multitarget Ligands as Potential Agents for Diabetes Mellitus and Its Long-Term Complications: New Insights into (5-Arylidene-4-oxothiazolidin-3-yl)alkanoic Acid Derivatives
Source: Pharmaceuticals (Basel). 2025 Dec 5;18(12):1863. doi: 10.3390/ph18121863 (PMC12735461; doi:10.3390/ph18121863)
Supplement: Supplementary file 1 [file pharmaceuticals-18-01863-s001.zip]

Archive with 1 entries (1 files):
- pharmaceuticals-3974972-supplementary.pdf
